# Supplementary material for: Assessment of Patient Reported Outcomes (PROs) in Outpatients Taking Oral Anticancer Drugs Included in the Real-Life Oncoral Program
Source: Cancers (Basel). 2022 Jan 28;14(3):660. doi: 10.3390/cancers14030660 (PMC8833408; doi:10.3390/cancers14030660)
Supplement: Supplementary file 1 [file cancers-14-00660-s001.zip]

Archive with 1 entries (1 files):
- cancers-1570887-supplementary.pdf
